# Supplementary material for: Commensal Staphylococci attenuate Staphylococcus aureus skin colonization and inflammation via AHR-dependent signaling
Source: Front Immunol. 2025 Dec 1;16:1726557. doi: 10.3389/fimmu.2025.1726557 (PMC12703969; doi:10.3389/fimmu.2025.1726557)
Supplement: Supplementary file 2 [file Table1.xlsx]

## Sheet: Table 1
	RT Profiler Array of BCM SE, BCM SL, BCM SA
		BCM SE		BCM SL		BCM SA
	Gene	Log2 fold induction	p-value	Log2 fold induction	p-value	Log2 fold induction	p-value
	AKT1	0.00080217	0.996639	-0.433255	0.000923	0.231441	0.0888239
	BIRC3	3.37808	0.0169461	4.04123	0.0387565	2.00954	0.0276411
	BPI	0.968776	0.514963	2.14469	0.45002	-1.00973	0.418686
	CAMP	1.13351	0.423946	2.71135	0.370651	0.363719	0.674337
	CARD6	-0.867679	0.125127	0.86773	0.208829	-0.841524	0.140044
	CARD9	1.8328	0.399623	3.3175	0.520855	-1.00799	0.267638
	CASP1	-2.17406	0.0412409	-0.714979	0.225475	-0.458213	0.272925
	CASP8	-2.15963	0.00181105	-0.934687	0.00940088	-1.10731	0.00930828
	CCL3	4.72554	0.0282602	5.96053	0.048954	0.598651	0.67685
	CCL5	0.523592	0.194317	3.60421	0.096454	-0.0510221	0.834104
	CD14	-4.0688	0.113893	-3.22666	0.0556373	-0.372339	0.611198
	CHUK	0.0110089	0.964199	-0.243479	0.239047	0.211569	0.184552
	CXCL1	1.81862	0.116441	4.66931	0.0486794	4.2443	0.0377295
	CXCL2	0.10071	0.902345	3.12727	0.050234	2.91379	0.0376401
	FADD	-2.98816	0.00200797	-2.69451	0.00027278	-0.56317	0.128798
	HSP90AA1	-0.551395	0.0685512	0.0087001	0.959231	0.112641	0.361024
	IFNA1	-1.16293	0.19304	-1.19101	0.189455	-1.11217	0.117111
	IKBKB	-1.06396	0.00738581	-0.542669	0.0244655	-0.565852	0.0260031
	IL-12A	-5.08931	0.151037	-2.87849	0.0945086	0.573128	0.417036
	IL-12B	1.03824	0.603472	0.697336	0.75069	-1.08599	0.317332
	IL-18	0.94265	0.0118333	0.852682	0.075061	0.530189	0.00605387
	IL-1b	2.99729	0.00692795	2.2943	0.040462	1.309	0.168389
	IL-6	0.757533	0.523186	3.5862	0.314045	4.3387	0.00890124
	IL-8	4.59888	0.00027285	7.32797	0.0220043	4.50896	0.00238549
	IRKA1	-0.40759	0.661073	-0.247222	0.675247	0.237277	0.560258
	IRAK3	-0.397654	0.510418	-0.595893	0.230029	0.260495	0.535622
	IRF5	-0.0239956	0.976514	0.1913	0.621552	-0.244091	0.642926
	IRF7	0.188657	0.824826	0.747782	0.228256	0.419766	0.272769
	JUN	-3.13903	0.00940624	-0.973458	0.0179327	-0.0359424	0.892876
	LCN2	0.962611	0.512111	2.92217	0.10367	0.0845318	0.95461
	LY96	0.195738	0.449008	0.983276	0.496072	1.38086	0.107241
	MAP2K1	0.808334	0.0343659	0.443869	0.102966	0.97543	0.0274896
	MAP2K3	1.52386	0.0107055	1.69654	0.0420805	0.792362	0.0078348
	MAP2K4	-0.368585	0.080341	-0.10729	0.648934	-0.258534	0.140806
	MAP3K7	-0.124292	0.494188	0.0743671	0.712895	-0.206426	0.241921
	MAPK1	-0.711457	0.116335	0.0791527	0.740735	-0.390202	0.103238
	MAPK14	-0.331188	0.147394	0.109637	0.820183	-0.403755	0.0869234
	MAPK3	0.780645	0.051743	1.10401	0.0393708	-0.425939	0.0191114
	MAPK8	-0.727922	0.0928537	-0.483049	0.189053	0.840502	0.00337724
	MEFV	4.01216	0.110878	5.15652	0.182615	-0.0540282	0.973822
	MYD88	1.5607	0.0566617	0.744754	0.0048831	-0.558571	0.0221559
	NAIP	-2.0406	0.00461007	-1.58545	0.00040439	-1.38184	0.00396133
	NFKB1	-0.831437	0.0754884	-0.010349	0.970938	-0.660147	0.0428395
	NFKB1A	1.01141	0.146434	2.28889	0.00205503	1.00734	0.00403039
	NRLC4	-0.979572	0.0367081	-0.881155	0.0229523	-0.303522	0.1579
	NRLP1	-0.902334	0.0185563	0.113622	0.0696544	-0.127783	0.132448
	NLRP3	0.71223	0.429522	2.66514	0.00261845	2.05558	0.230723
	NOD1	-1.18735	0.0165689	-0.775226	0.0328689	-0.621201	0.00215192
	NOD2	0.186024	0.857888	0.883154	0.373338	-0.905393	0.335275
	PIK3CA	-0.467737	0.0411425	0.599819	0.0336651	-0.180751	0.292175
	PSTIPI1	-1.92462	0.130709	-0.351498	0.5671	-0.427172	0.455916
	PYCARD	-0.883632	0.0594573	-0.823636	0.0252909	-0.179669	0.534759
	RAC1	-0.0254066	0.871331	0.133519	0.406559	-0.623135	0.0116063
	RELA	0.711344	0.024479	0.428517	0.00573236	-0.520257	0.0187619
	RIPK1	-1.33873	0.033224	-0.818814	0.0245876	-1.06379	0.0154692
	RIPK2	1.25793	0.014014	1.62731	0.00122637	0.983739	0.010366
	SLC11A1	1.01448	0.459913	2.70403	0.408426	-0.652492	0.273617
	SLPI	1.07333	0.058327	2.42736	0.13687	-0.0903828	0.859933
	SUGT1	-1.06166	0.0133598	-0.845652	0.00509703	-0.260829	0.0905518
	TICAM1	1.52509	0.0383802	0.94342	0.0649751	0.521052	0.303123
	TICAM2	-0.402576	0.0401577	-0.468622	0.237964	0.421665	0.164851
	TIRAP	-3.62653	0.025353	-3.23259	0.0064202	-1.62186	0.0168773
	TLR1	-4.48032	0.0318035	-1.39625	0.034713	-2.79429	0.01252
	TLR2	2.81379	0.1291	4.49268	0.088925	0.471186	0.621241
	TLR5	-2.00952	0.0155136	-0.584008	0.0996678	-1.55867	0.0164762
	TLR6	-3.45065	0.153194	-1.34762	0.194255	-1.43399	0.201034
	TLR9	0.687582	0.501622	0.797924	0.115457	0.534017	0.418734
	TNF	3.22192	0.0156588	5.97711	0.0472983	2.27938	0.123862
	TNFRSF1A	-0.916361	0.130067	-1.11413	0.0248148	-0.530924	0.149004
	TOLLIP	0.0975255	0.820402	0.44323	0.312526	-0.23373	0.311559
	TRAF6	-0.382547	0.0933426	0.30277	0.240398	0.00130656	0.994373
	XIAP	-0.250955	0.197926	0.454759	0.150723	-0.192097	0.205436

## Sheet: Table 2
	RT Profiler Array of BCM SE + SA vs. SA
		BCM SE + SA vs SA
	Gene	Log2 fold induction	p-value
	AKT1	0.0992999	0.350598
	BIRC3	1.0319	0.0017524
	CARD6	-2.00329	1.1088e-09
	CARD9	-0.724595	0.125829
	CASP1	-0.954748	0.00041537
	CASP8	-2.5075	1.1059e-07
	CCL5	3.49644	0.0249074
	CD14	0.58972	0.0110823
	CHUK	-3.8575	4.3579e-05
	CXCL1	5.63599	6.8485e-07
	CXCL2	3.44358	1.7223e-06
	FADD	-2.35803	0.00011724
	HSP90AA1	0.0157435	0.828539
	IFNA1	-1.40645	0.00024608
	IKBKB	-1.04062	0.00016926
	IL-12A	1.38423	0.00019165
	IL-18	1.21253	0.00061253
	IL-1b	0.343451	0.0137744
	IL-8	4.03364	4.7451e-06
	IRKA1	0.567931	0.0402705
	IRAK3	-1.67307	0.00500906
	IRF5	-0.192592	0.11098
	IRF7	0.421951	0.0208628
	JUN	0.350178	0.0131678
	LCN2	1.73721	2.6637e-05
	LY96	0.880565	0.0406687
	MAP2K1	1.79729	0.00033178
	MAP2K3	1.26823	7.921e-05
	MAP2K4	-0.799128	0.00015944
	MAP3K7	-1.05025	8.6577e-05
	MAPK1	-0.535749	0.00122295
	MAPK14	-0.785883	0.00035298
	MAPK3	0.858841	0.00173883
	MAPK8	-0.058496	0.343422
	MEFV	-0.36821	0.689591
	MYD88	-0.503351	0.00408964
	NAIP	-2.60428	4.4886e-08
	NFKB1	-1.99814	8.519e-06
	NFKB1A	0.502035	0.00155471
	NRLC4	-1.886	0.00030211
	NRLP1	-0.673564	0.00143055
	NLRP3	0.538424	0.120275
	NOD1	-1.70924	0.00017823
	NOD2	-2.39623	0.00231446
	PIK3CA	-0.601305	0.00487407
	PSTIPI1	-0.393154	0.0770037
	PYCARD	-1.2475	1.8551e-05
	RAC1	-0.518439	0.00039221
	RELA	-0.636611	0.00195653
	RIPK1	-2.40941	0.00063779
	RIPK2	1.12	0.00036621
	SLPI	-1.0943	0.0165583
	SUGT1	0.869742	2.1264e-05
	TICAM1	-1.35594	8.1283e-06
	TICAM2	0.616768	0.00515891
	TLR1	-3.53686	2.0962e-06
	TLR2	-0.24952	0.0361896
	TLR5	-2.33132	1.2219e-06
	TLR6	-2.39021	1.3643e-05
	TLR9	-0.418191	0.337101
	TNF	2.25793	0.00014197
	TNFRSF1A	-0.317502	0.133051
	TOLLIP	-0.18083	0.110333
	TRAF6	1.34098	0.000388
	XIAP	-0.420466	0.0131568

## Sheet: able 3
	RT Profiler Array of BCM SE + CH vs BCM SE
		BCM SE + CH vs BCM SE
	Gene	Log2 fold induction	p-value
	AKT1	-0.277633	0.163618
	BIRC3	1.74614	0.00746903
	CARD6	-1.68625	0.0204393
	CARD9	0.751663	0.575472
	CASP1	0.0114088	0.967027
	CASP8	-0.68082	0.0709563
	CCL5	2.28672	0.00054103
	CD14	3.00342	0.0319648
	CHUK	-0.00229708	0.99321
	CXCL1	4.51754	0.00102163
	CXCL2	4.31564	0.00160181
	FADD	-0.574304	0.0242366
	HSP90AA1	-0.867162	0.0792917
	IFNA1	0.0284569	0.89442
	IKBKB	-0.0298279	0.904518
	IL-12A	0.86454	0.0172522
	IL-12B	0.243853	0.713393
	IL-18	-0.840015	0.00885098
	IL-1b	1.83217	0.0124529
	IL-8	4.70565	0.00039956
	IRKA1	-0.638127	0.359807
	IRAK3	0.286714	0.51293
	IRF5	0.514625	0.0260867
	IRF7	-1.41522	0.00346352
	JUN	2.39694	0.00497343
	LCN2	-3.36133	0.0130633
	LY96	0.167272	0.565085
	MAP2K1	-0.158304	0.161567
	MAP2K3	2.13918	0.00482256
	MAP2K4	-0.471269	0.130787
	MAP3K7	-0.0486788	0.858228
	MAPK1	-0.298934	0.212172
	MAPK14	-0.129434	0.233328
	MAPK3	-1.17215	0.0307208
	MAPK8	0.378349	0.358597
	MEFV	1.74675	0.0110984
	MYD88	-1.39619	0.00585031
	NAIP	-0.808954	0.0549017
	NFKB1	1.86527	0.0286577
	NFKB1A	1.26685	0.00769651
	NRLC4	-0.559771	0.163313
	NRLP1	0.12011	0.579598
	NLRP3	0.607707	0.0377427
	NOD1	-0.456396	0.0314854
	NOD2	-0.27864	0.660479
	PIK3CA	-0.412987	0.219652
	PSTIPI1	-1.00846	0.169855
	PYCARD	-0.222517	0.272284
	RAC1	-0.586086	0.0793371
	RELA	-0.111464	0.634945
	RIPK1	-0.634084	0.0401852
	RIPK2	0.591036	0.0610132
	SLPI	-2.28787	0.00075867
	SUGT1	-0.197271	0.540179
	TICAM1	0.272113	0.253359
	TICAM2	-0.493933	0.0252479
	TIRAP	-0.631771	0.224607
	TLR1	0.0054009	0.992821
	TLR2	0.0694253	0.71561
	TLR5	0.132386	0.486763
	TLR6	0.244069	0.469391
	TLR9	1.0992	0.00489564
	TNF	5.27013	0.00469755
	TNFRSF1A	-0.443383	0.158639
	TOLLIP	-0.919423	0.00152943
	TRAF6	0.00888257	0.98268
	XIAP	-0.301753	0.118428

## Sheet: Table 4
	BCM SE + TS vs. BCM SE
		BCM SE + TS vs. BCM SE
	Gene	Log2 fold induction	p-value
	AKT1	-0.369439	0.310469
	BIRC3	1.36136	0.0128943
	CARD6	-0.0047621	0.986804
	CARD9	1.93141	0.354195
	CASP1	0.994741	0.0143683
	CASP8	0.988425	0.212437
	CCL3	1.18164	0.0700119
	CCL5	1.03098	0.277663
	CD14	-1.25659	0.0264419
	CHUK	0.754394	0.298939
	CXCL1	0.704597	0.466399
	CXCL2	1.09409	0.249304
	FADD	-0.262289	0.66556
	HSP90AA1	0.60422	0.241336
	IFNA1	4.52231	0.00095889
	IFNB1	2.87007	0.262816
	IKBKB	0.260485	0.123365
	IL-12A	3.5854	0.00877233
	IL-18	2.16942	0.159894
	IL-1b	0.810669	0.110365
	IL6	1.15609	0.399745
	IL-8	-0.418733	0.633532
	IRKA1	-2.81478	0.30845
	IRAK3	1.59428	0.129531
	IRF5	0.596967	0.597767
	IRF7	-1.50137	0.241124
	JUN	0.439575	0.0651979
	LCN2	-3.43016	0.0172523
	LY96	3.26409	0.00385899
	MAP2K1	-1.52494	0.120254
	MAP2K3	-0.947105	0.165907
	MAP2K4	1.10462	0.358879
	MAP3K7	1.05163	0.0162791
	MAPK1	1.55574	0.0582444
	MAPK14	0.223447	0.440498
	MAPK3	1.0932	0.185179
	MAPK8	-0.078118	0.771282
	MEFV	0.584815	0.182879
	MYD88	0.612251	0.0334492
	NAIP	2.35778	0.00293498
	NFKB1	0.684003	0.411664
	NFKB1A	1.09166	0.0550567
	NRLC4	2.06527	0.0655839
	NRLP1	0.206734	0.477496
	NLRP3	2.23533	0.153028
	NOD1	0.862416	0.029413
	NOD2	-0.411311	0.704419
	PIK3CA	1.86792	0.00335321
	PSTIPI1	1.22	0.00156805
	PYCARD	0.818075	0.058178
	RAC1	1.21129	0.00729441
	RELA	0.725157	0.0318135
	RIPK1	-0.204418	0.47098
	RIPK2	1.75465	0.018516
	SLPI	-1.24351	0.229156
	SUGT1	1.63111	0.0088796
	TICAM1	1.47804	0.00417245
	TICAM2	0.473303	0.626554
	TIRAP	0.0307632	0.930777
	TLR1	0.730477	0.111248
	TLR2	0.603407	0.328304
	TLR5	1.64635	0.277012
	TLR6	0.0313322	0.968844
	TLR9	2.5589	0.403852
	TNF	1.7058	0.0607592
	TNFRSF1A	0.139902	0.704405
	TOLLIP	1.32353	0.00530036
	TRAF6	1.09248	0.0646661
	XIAP	0.800781	0.081198
